# Supplementary material for: Validation of a Pseudovirus Neutralization Assay for Severe Acute Respiratory Syndrome Coronavirus 2 Omicron JN.1 and LP.8.1 Subvariant Lineage Strains with Homologous and Heterologous Matched Sera in Clinically Relevant Samples
Source: Microorganisms. 2026 May 5;14(5):1042. doi: 10.3390/microorganisms14051042 (PMC13209548; doi:10.3390/microorganisms14051042)
Supplement: Supplementary file 1 [file microorganisms-14-01042-s001.zip]

Archive with 1 entries (1 files):
- microorganisms-4265509-supplementary.pdf
